# Supplementary material for: Efficacy of Selenium Supplementation in Graves’ Orbitopathy: A Systematic Review and Meta-Analysis of Randomized Controlled Trials with Trial Sequential Analysis
Source: J Clin Med. 2026 Jun 17;15(12):4710. doi: 10.3390/jcm15124710 (PMC13302020; doi:10.3390/jcm15124710)
Supplement: Supplementary file 1 [file jcm-15-04710-s001.zip]

Archive with 2 entries (2 files):
- jcm-4347692-supplementary.pdf
- Table S1.pdf
